# Supplementary material for: The Role of NOX2-Derived Reactive Oxygen Species in the Induction of Endothelin-Converting Enzyme-1 by Angiotensin II
Source: Antioxidants (Basel). 2024 Apr 22;13(4):500. doi: 10.3390/antiox13040500 (PMC11047448; doi:10.3390/antiox13040500)
Supplement: Supplementary file 1 [file antioxidants-13-00500-s001.zip]

Archive with 1 entries (1 files):
- antioxidants-2962702-supplementary.pdf
